# Supplementary material for: Diagnosis of autosomal dominant polycystic kidney disease using efficient PKD1 and PKD2 targeted next-generation sequencing
Source: Mol Genet Genomic Med. 2014 May 23;2(5):412–21. doi: 10.1002/mgg3.82 (PMC4190876; doi:10.1002/mgg3.82)
Supplement: Supplementary file 1 — Table S1. Target regions for capture of the PKD1 and PKD2 genes. [file mgg30002-0412-SD1.xlsx]

## Sheet: Supplementary Table 1
Supplementary Table 1. Target regions for capture of PKD1 and PKD2
Gene	Targeted region		Covered by baits
	Coordinates	Size (bp)	Size (bp)	%	Individual regions
PKD1	chr16:2137710-2186899	49189	41086	83.5268	21
PKD2	chr4:88927798-88999931	72133	57438	79.6279	78
All	-	121322	98524	81.2087	99
