# Supplementary material for: Diagnosis of autosomal dominant polycystic kidney disease using efficient PKD1 and PKD2 targeted next-generation sequencing
Source: Mol Genet Genomic Med. 2014 May 23;2(5):412–21. doi: 10.1002/mgg3.82 (PMC4190876; doi:10.1002/mgg3.82)
Supplement: Supplementary file 2 — Table S2. Average coverage statistics of PKD1 and PKD2 exons in the validation cohort. [file mgg30002-0412-SD2.xlsx]

## Sheet: Supplementary Table 2
Supplementary Table 2. Average coverage statistics of PKD1 and PKD2 exons in the validation cohort
Gene	Exon #	Average Coverage	% bp = 0X	% bp >= 1X	% bp >= 5X	% bp >= 10X	% bp >= 20X	% bp >= 50X	% bp >= 100X
PKD1	All	288.973	3.21919	96.7808	96.2006	95.1394	94.6371	92.0475	84.8946
	1	0.368794	88.1797	11.8203	1.89125	0	0	0	0
	2	141.944	0	100	100	100	100	100	100
	3	146.972	0	100	100	100	100	100	100
	4	137.438	0	100	100	100	100	100	100
	5	114.215	0	100	100	100	100	77.4963	46.4978
	6	186.268	0	100	100	100	100	100	81.4208
	7	48.6727	0	100	100	100	100	30	0
	8	145.504	0	100	100	100	100	100	87.8261
	9	99.6587	0	100	100	100	100	89.6825	53.1746
	10	124.931	0	100	100	100	100	100	100
	11	155.151	0	100	100	100	100	100	84.6358
	12	319.847	0	100	100	100	100	100	97.7099
	13	619.92	0	100	100	100	100	100	100
	14	300.519	0	100	100	100	100	100	100
	15	385.251	0	100	100	100	100	100	100
	16	209.826	0	100	100	100	100	100	100
	17	243.944	0	100	100	100	100	100	100
	18	78.1004	0	100	100	100	100	100	26.5233
	19	92.4319	0	100	100	100	100	100	0.938967
	20	291.069	0	100	100	100	100	100	100
	21	201.796	0	100	100	100	100	100	100
	22	112.972	0	100	100	100	100	100	68.0556
	23	228.211	0	100	100	100	100	100	100
	24	356.269	0	100	100	100	100	100	100
	25	301.579	0	100	100	100	100	100	100
	26	283.754	0	100	100	100	100	100	100
	27	491.082	0	100	100	100	100	100	100
	28	258.902	0	100	100	100	100	100	100
	29	238.938	0	100	100	100	100	100	100
	30	346.302	0	100	100	100	100	100	100
	31	421.086	0	100	100	100	100	100	100
	32	336.122	0	100	100	100	100	100	100
	33	331.527	0	100	100	100	100	100	100
	34	413.054	0	100	100	100	100	100	100
	35	306.754	0	100	100	100	100	100	100
	36	178.564	0	100	100	100	100	100	100
	37	460.479	0	100	100	100	100	100	100
	38	610.014	0	100	100	100	100	100	100
	39	378.848	0	100	100	100	100	100	100
	40	512.624	0	100	100	100	100	100	100
	41	171.52	0	100	100	100	100	100	100
	42	4.59195	46.5517	53.4483	33.3333	20.6897	0	0	0
	43	36.2621	0	100	98.2759	57.2414	45.1724	29.3103	9.31034
	44	407.56	0	100	100	100	100	100	100
	45	395.695	0	100	100	100	100	100	100
	46	449.003	0	100	100	100	100	100	100
PKD2	All	452.51	3.76132	96.2387	95.6479	95.3328	93.6195	90.7444	86.5892
	1	32.6212	28.047	71.953	67.5477	65.1982	52.4229	30.9839	0
	2	401.735	0	100	100	100	100	100	100
	3	696.556	0	100	100	100	100	100	100
	4	689.572	0	100	100	100	100	100	100
	5	700.071	0	100	100	100	100	100	100
	6	622.803	0	100	100	100	100	100	100
	7	291.755	0	100	100	100	100	100	100
	8	578.011	0	100	100	100	100	100	100
	9	501.3	0	100	100	100	100	100	100
	10	367.602	0	100	100	100	100	100	100
	11	469	0	100	100	100	100	100	100
	12	795.214	0	100	100	100	100	100	100
	13	947.859	0	100	100	100	100	100	100
	14	755.925	0	100	100	100	100	100	100
	15	427.935	0	100	100	100	100	100	100
