# Supplementary material for: Diagnosis of autosomal dominant polycystic kidney disease using efficient PKD1 and PKD2 targeted next-generation sequencing
Source: Mol Genet Genomic Med. 2014 May 23;2(5):412–21. doi: 10.1002/mgg3.82 (PMC4190876; doi:10.1002/mgg3.82)
Supplement: Supplementary file 3 — Table S3. By sample sequencing of quality control and coverage statistics in the validation cohort. [file mgg30002-0412-SD3.xlsx]

## Sheet: Supplementary Table 3
Supplementary Table 3. By sample sequencing of quality control and coverage statistics in the validation cohort
Sample	02-010-P6	03-106-P6	04-016-P6	07-172-P5	09-393-P3	09-403-P3	09-446-P3	10-182-P3	10-193-P3	10-326-P3	10-353-P3	10-388-P3	10-463-P3	11-008-P3	11-133-P8	11-168-P8	11-170-P2	11-220-P2	11-247-P7	11-256-P2	11-287-P2	11-457-P2	11-468-P1	11-517-P1	11-525-P2	11-571-P2	11-595-P2	12-010-P1	12-144-P1	12-149-P1	12-161-P1	12-235-P1	12-331-P1	12-363-P1	12-366-P1	12-382-P1	C-462-P4	C-586-P5	C-606-P8	C-616-P7	C-624-P6
QC-passed reads	21293178	14036390	12118708	13221808	14462320	13060902	14006548	12168782	15140412	14585572	16602278	17485864	15893862	15302228	13615744	14239120	18607890	16291488	13873150	13845138	16555634	17067640	15189086	14465126	14294536	13152764	13454982	14653842	14365658	15559044	14096696	12236468	17056084	13428952	16833346	12099566	12856374	12455250	14531168	13753210	6584983
mapped	21010161	13876408	11971701	13140256	14333995	12955439	13887613	12060599	15014787	14449866	16441775	17332601	15731240	15161636	13425148	14039159	18514877	16217368	13685164	13783789	16470226	16996588	15059865	14353269	14234959	13096441	13395749	14531574	14251175	15436649	13992406	12139500	16927353	13324615	16726055	12014816	12715977	12377395	14325234	13582529	6506999
paired in sequencing	21293178	14036390	12118708	13221808	14462320	13060902	14006548	12168782	15140412	14585572	16602278	17485864	15893862	15302228	13615744	14239120	18607890	16291488	13873150	13845138	16555634	17067640	15189086	14465126	14294536	13152764	13454982	14653842	14365658	15559044	14096696	12236468	17056084	13428952	16833346	12099566	12856374	12455250	14531168	13753210	6584983
read1	10646589	7018195	6059354	6610904	7231160	6530451	7003274	6084391	7570206	7292786	8301139	8742932	7946931	7651114	6807872	7119560	9303945	8145744	6936575	6922569	8277817	8533820	7594543	7232563	7147268	6576382	6727491	7326921	7182829	7779522	7048348	6118234	8528042	6714476	8416673	6049783	6428187	6227625	7265584	6876605	3292492
read2	10646589	7018195	6059354	6610904	7231160	6530451	7003274	6084391	7570206	7292786	8301139	8742932	7946931	7651114	6807872	7119560	9303945	8145744	6936575	6922569	8277817	8533820	7594543	7232563	7147268	6576382	6727491	7326921	7182829	7779522	7048348	6118234	8528042	6714476	8416673	6049783	6428187	6227625	7265584	6876605	3292491
properly paired	20604794	13643978	11813984	12962986	14108796	12740350	13677226	11861448	14795934	14233116	16153062	17076432	15455802	14946488	13139540	13710636	18305326	16051756	13492394	13675800	16318854	16810846	14893230	14212728	14142016	13004914	13308502	14411940	14138746	15300952	13888464	12040588	16737764	13172240	16552434	11864234	12518678	12189256	13986206	13419388	6416009
with itself and mate mapped	20957147	13846819	11946431	13124793	14310312	12936716	13866243	12041336	14992993	14423531	16412120	17303340	15698100	15136778	13393103	14004095	18498012	16203776	13653722	13772560	16454993	16983654	15038600	14334868	14223748	13086076	13384570	14511029	14232354	15415093	13975039	12123387	16907071	13308957	16709600	12000565	12693283	12364383	14290403	13554306	6493941
singletons	53014	29589	25270	15463	23683	18723	21370	19263	21794	26335	29655	29261	33140	24858	32045	35064	16865	13592	31442	11229	15233	12934	21265	18401	11211	10365	11179	20545	18821	21556	17367	16113	20282	15658	16455	14251	22694	13012	34831	28223	13058
with mate mapped to a different chr	94149	47481	37893	31415	121398	120616	102161	110222	110447	119991	181038	148430	156428	117510	94687	98017	37918	28182	44270	22722	32889	32736	39720	34004	31956	32140	31308	48647	41272	44773	39721	36225	49361	37571	48940	32675	62835	27955	86399	38698	22478
with mate mapped to a different chr (mapQ>=5)	69312	32998	26432	23266	107063	108135	88901	97585	96727	105134	163151	130639	138373	102580	75660	79025	28510	20783	30064	16785	24559	25221	27775	24081	25759	26262	25450	37404	30557	32848	29677	27468	36800	28353	37709	24406	49138	20265	66145	25575	15829
ALL Mean coverage (X)	688.556	449.544	398.586	442.37	503.347	459.49	485.71	421.254	523.954	506.121	573.878	610.178	548.794	523.772	380.552	401.097	608.473	543.6	453.829	463.388	539.712	568.012	526.671	520.903	479.81	439.383	448.371	509.433	501.901	540.979	496.266	430.951	600.223	484.621	605.502	437.225	418.786	417.254	404.808	451.807	210.872
% ALL target bases covered = 0X	0.0909494	0.087126	0.0689648	0.0894678	0.10978	0.104761	0.100747	0.106578	0.0906149	0.072597	0.07145	0.0658105	0.0747477	0.0975926	0.08574	0.0866481	0.066384	0.0564431	0.0903759	0.0609834	0.0622738	0.0692038	0.0880341	0.0760859	0.0638988	0.0600276	0.0746999	0.0833504	0.0687736	0.0738396	0.0928611	0.0947728	0.0720713	0.0664318	0.0779498	0.084354	0.0699684	0.0602187	0.0727404	0.0720235	0.217457
% ALL target bases covered >= 1X	99.909	99.9129	99.931	99.9105	99.8902	99.8952	99.8992	99.8934	99.9094	99.9274	99.9286	99.9342	99.9253	99.9024	99.9143	99.9133	99.9336	99.9436	99.9096	99.939	99.9377	99.9308	99.912	99.9239	99.9361	99.94	99.9253	99.9167	99.9312	99.9262	99.9071	99.9052	99.9279	99.9336	99.922	99.9156	99.93	99.9398	99.9273	99.928	99.7825
% ALL target bases covered >= 5X	99.6973	99.8286	99.8226	99.8268	99.8003	99.7942	99.8075	99.7717	99.8121	99.8173	99.8455	99.8612	99.8213	99.8151	99.7875	99.8129	99.8716	99.8527	99.8044	99.8524	99.8513	99.8413	99.8525	99.8603	99.8523	99.8606	99.8486	99.8374	99.8651	99.8654	99.839	99.8182	99.8744	99.8742	99.8622	99.8132	99.8277	99.837	99.8161	99.8324	99.293
% ALL target bases covered >= 10X	99.5542	99.7476	99.7532	99.7628	99.7286	99.7015	99.7267	99.6841	99.7267	99.7486	99.7944	99.8109	99.756	99.7425	99.6977	99.7155	99.8166	99.8015	99.7264	99.7805	99.7977	99.776	99.8127	99.8078	99.796	99.7967	99.7896	99.7881	99.8085	99.8196	99.7922	99.7714	99.8279	99.818	99.8084	99.7591	99.75	99.755	99.7058	99.7622	98.9426
% ALL target bases covered >= 20X	99.3516	99.5719	99.585	99.583	99.5776	99.5519	99.5964	99.5163	99.6026	99.6007	99.6802	99.6886	99.6052	99.621	99.4691	99.5192	99.7074	99.6703	99.5207	99.6609	99.6483	99.6523	99.6899	99.6848	99.6873	99.6633	99.6402	99.6808	99.6832	99.7159	99.693	99.653	99.7138	99.7235	99.7409	99.6661	99.567	99.5517	99.4795	99.5691	98.2703
% ALL target bases covered >= 50X	98.805	98.8647	98.7804	98.5866	99.0871	98.9792	99.0616	98.8716	99.174	99.1247	99.2422	99.3109	99.1572	99.1373	98.4659	98.6299	99.1948	99.1779	98.6096	99.0026	99.0012	99.0631	99.1408	99.279	99.1425	98.9839	98.9465	99.2132	99.2372	99.2845	99.2875	99.1515	99.1572	99.1815	99.3893	99.1221	98.7654	98.4246	98.2679	98.5743	94.0761
% ALL target bases covered >= 100X	97.4065	96.436	96.296	94.5607	97.9172	97.5925	97.6056	96.8766	98.0386	97.8458	97.8491	98.1757	98.058	97.8033	94.8257	95.3944	97.2209	97.7273	94.8874	96.517	96.4398	96.9526	96.94	97.8343	97.2041	96.4346	96.0296	97.3597	97.7012	97.5928	97.8878	97.064	96.4465	97.188	98.2083	96.7454	95.9231	93.661	93.4839	94.5644	80.6253
PKD1 Mean coverage (X)	405.964	305.373	215.655	347.303	247.266	200.473	251.661	216.285	287.545	280.198	352.973	355.629	272.551	308.036	264.125	270.104	504.894	352.643	301.713	320.947	433.01	436.074	408.079	340.415	355.048	323.825	323.516	368.328	372.32	414.744	344.528	330.347	619.124	372.099	517.961	347.739	286.746	319.62	300.889	353.054	119.69
% PKD1 target bases covered = 0X	1.8766	2.06401	1.67214	2.13703	2.41207	2.55081	2.29768	2.21005	1.80358	1.71595	1.80114	1.67458	2.04698	2.40234	1.66484	2.23926	1.56748	1.72082	1.98369	1.80114	1.50663	1.87416	2.3999	1.96909	1.69162	1.61373	1.95449	1.98856	1.7695	2.02264	2.74796	2.41694	1.89607	1.90337	2.02507	1.78167	1.6186	1.52124	1.6186	1.67701	2.85262
% PKD1 target bases covered >= 1X	98.1234	97.936	98.3279	97.863	97.5879	97.4492	97.7023	97.79	98.1964	98.284	98.1989	98.3254	97.953	97.5977	98.3352	97.7607	98.4325	98.2792	98.0163	98.1989	98.4934	98.1258	97.6001	98.0309	98.3084	98.3863	98.0455	98.0114	98.2305	97.9774	97.252	97.5831	98.1039	98.0966	97.9749	98.2183	98.3814	98.4788	98.3814	98.323	97.1474
% PKD1 target bases covered >= 5X	96.3466	96.9673	96.9454	96.6265	96.4026	96.4586	96.3855	96.3174	97.1109	96.5754	96.904	97.364	96.6435	96.7823	96.6411	96.4026	97.364	97.3591	96.478	97.162	97.4078	97.2934	97.123	97.381	97.0622	97.0573	96.7531	96.8017	97.3543	97.2009	96.4634	96.2857	97.3129	97.3689	97.3981	96.5292	96.9794	96.9794	96.5924	96.6874	93.0924
% PKD1 target bases covered >= 10X	94.9617	96.3709	96.5535	96.332	96.0935	96.057	96.1689	95.833	96.2687	96.2517	96.5778	96.7847	96.2273	96.349	96.1933	96.1592	96.9235	96.9527	96.2054	96.4805	96.96	96.6752	96.9527	96.7433	96.6995	96.8577	96.4586	96.3661	96.9381	96.5924	96.332	96.0423	96.9648	96.8431	96.607	96.2419	96.3977	96.6411	96.3782	96.5511	89.4536
% PKD1 target bases covered >= 20X	93.3869	95.9328	95.5263	95.9012	95.1953	94.801	95.4363	95.2124	95.6651	95.6505	96.0277	96.1689	95.3535	95.8257	95.6919	95.6894	96.3831	96.1129	95.704	96.0716	96.3466	96.3855	96.388	96.1592	96.2882	96.1251	96.001	96.0618	96.3904	96.2249	96.001	95.6797	96.3661	96.0935	96.3174	95.889	95.8622	95.9645	95.6578	96.2079	83.3613
% PKD1 target bases covered >= 50X	89.3367	93.051	89.5801	93.3504	90.3152	88.0784	89.9818	88.222	92.1748	91.077	93.6132	93.7301	90.6584	93.1629	91.4446	91.4348	95.446	93.971	93.0388	93.3187	95.2635	95.132	94.8643	94.1171	94.638	94.3069	93.7593	94.4749	94.3094	95.2343	94.3921	94.0806	95.6846	94.4164	95.5799	93.9443	92.3135	93.7763	92.7613	94.1877	69.3343
% PKD1 target bases covered >= 100X	80.9468	85.8805	77.1547	87.8958	80.7959	72.7832	81.1927	76.0667	84.386	83.2421	87.0001	86.9709	82.1054	86.0801	82.7334	83.1277	92.0458	86.6496	83.9455	86.2066	90.544	90.3663	89.6191	86.2651	88.1928	86.6934	86.6496	88.4386	89.1907	89.6726	87.779	86.8127	94.0343	88.3364	92.8806	87.1875	84.1743	86.3332	85.0189	87.4115	50.7874
PKD2 Mean coverage (X)	710.704	434.748	400.981	440.225	521.936	478.367	522.495	453.315	533.951	513.636	602.144	634.341	570.755	526.487	365.615	391.118	591.33	529.961	455.948	472.293	525.37	553.624	520.014	541.054	451.993	286.332	444.576	510.863	475.828	534.188	472.893	404.546	545.764	452.263	554.987	401.248	404.876	409.077	402.127	445.227	215.641
% PKD2 target bases covered = 0X	0.33602	0.412626	0.299459	0.461375	0.440483	0.172363	0.41959	0.517088	0.468339	0.330797	0.323833	0.353431	0.226335	0.226335	0.428295	0.471821	0.409144	0.0539722	0.468339	0.23504	0.423072	0.424813	0.414367	0.137542	0.348208	0.346467	0.421331	0.428295	0.393475	0.424813	0.409144	0.487491	0.463116	0.31861	0.400439	0.50316	0.346467	0.130578	0.302941	0.445706	0.475303
% PKD2 target bases covered >= 1X	99.664	99.5874	99.7005	99.5386	99.5595	99.8276	99.5804	99.4829	99.5317	99.6692	99.6762	99.6466	99.7737	99.7737	99.5717	99.5282	99.5909	99.946	99.5317	99.765	99.5769	99.5752	99.5856	99.8625	99.6518	99.6535	99.5787	99.5717	99.6065	99.5752	99.5909	99.5125	99.5369	99.6814	99.5996	99.4968	99.6535	99.8694	99.6971	99.5543	99.5247
% PKD2 target bases covered >= 5X	98.9275	99.4881	99.5386	99.4638	99.3488	99.368	99.4307	99.321	99.3697	99.5369	99.5317	99.5212	99.422	99.3593	99.4342	99.4655	99.5038	99.5212	99.3349	99.5334	99.5038	99.4829	99.4638	99.4585	99.509	99.5212	99.4498	99.4551	99.5212	99.5177	99.4359	99.3715	99.4934	99.5299	99.5021	99.3715	99.5439	99.4533	99.3732	99.5038	98.7552
% PKD2 target bases covered >= 10X	98.8318	99.3837	99.462	99.3367	99.2496	99.2322	99.2775	99.2026	99.2426	99.4759	99.4376	99.4951	99.2897	99.2618	99.3071	99.3593	99.4568	99.4411	99.2514	99.4812	99.4585	99.415	99.4167	99.4081	99.4359	99.4742	99.3819	99.368	99.4672	99.4655	99.3837	99.3018	99.4759	99.4881	99.4672	99.2914	99.4289	99.3819	99.2688	99.4759	98.595
% PKD2 target bases covered >= 20X	98.7534	99.1887	99.2096	99.1556	99.0372	99.0076	99.0825	98.9623	99.0633	99.3785	99.3454	99.3192	99.0947	99.0894	99.0912	99.1382	99.3889	99.2009	99.1138	99.361	99.3767	99.274	99.2705	99.2531	99.3906	99.3053	99.2165	99.2461	99.3523	99.3576	99.2235	99.1765	99.3872	99.3959	99.4446	99.1643	99.1904	99.2601	99.1382	99.2218	98.3199
% PKD2 target bases covered >= 50X	98.5741	98.6472	98.6124	98.6333	98.5671	98.4749	98.5793	98.5062	98.6124	98.783	98.8074	98.8457	98.7064	98.5793	98.4661	98.541	99.0459	98.79	98.5236	98.7029	98.9171	98.9206	98.877	98.9188	98.9206	97.4825	98.6559	98.9937	99.0059	99.0738	98.924	98.8335	99.0912	99.0633	99.1626	98.8422	98.4818	98.6873	98.4627	98.682	97.0785
% PKD2 target bases covered >= 100X	98.0535	96.7599	96.9271	96.5667	98.0779	97.9647	98.064	97.7871	98.1145	98.003	98.1719	98.144	98.2241	97.9195	95.3009	95.8737	98.1423	97.8185	96.8748	97.5538	97.7366	97.9386	97.6844	98.2189	97.3606	89.2857	97.5312	98.0709	98.0431	98.3669	97.9491	97.4529	98.3599	97.9055	98.6141	97.5312	96.2533	95.7258	95.5569	96.7286	86.5627
