# Supplementary material for: Diagnosis of autosomal dominant polycystic kidney disease using efficient PKD1 and PKD2 targeted next-generation sequencing
Source: Mol Genet Genomic Med. 2014 May 23;2(5):412–21. doi: 10.1002/mgg3.82 (PMC4190876; doi:10.1002/mgg3.82)
Supplement: Supplementary file 4 — Table S4. By sample sequencing quality control and coverage statistics in the discovery cohort in sequencing of PKD1 and PKD2. [file mgg30002-0412-SD4.xlsx]

## Sheet: Supplementary Table 4
Supplementary Table 4. By sample sequencing quality control and coverage statistics in the discovery cohort in sequencing of in PKD1 and PKD2
Sample	Average	Desvest	06-056	06-122	07-032	07-335	08-258	10-484	11-444	12-444	12-505	12-628	13-102	13-199
QC-passed reads	1.44494e+06	209922	1539934	1922710	1635464	1397528	1466252	1392912	1475046	1213858	1497954	1439158	1240018	1118444
duplicates	0	0	0	0	0	0	0	0	0	0	0	0	0	0
mapped	1.13976e+06	179226	1216361	1525006	1310916	1103131	1104980	1112500	1176885	934458	1202940	1176094	974870	839020
paired in sequencing	1.44494e+06	209922	1539934	1922710	1635464	1397528	1466252	1392912	1475046	1213858	1497954	1439158	1240018	1118444
read1	722470	104961	769967	961355	817732	698764	733126	696456	737523	606929	748977	719579	620009	559222
read2	722470	104961	769967	961355	817732	698764	733126	696456	737523	606929	748977	719579	620009	559222
properly paired	916519	158150	979398	1231384	1072404	890450	832856	906052	959096	739024	986356	983250	783644	634312
with itself and mate mapped	941486	162528	1006328	1265754	1102158	914554	857388	929926	984160	759766	1011264	1011154	803460	651916
singletons	198278	29119.4	210033	259252	208758	188577	247592	182574	192725	174692	191676	164940	171410	187104
with mate mapped to a different chr	280.333	58.6257	282	344	410	288	262	264	278	196	282	306	262	190
with mate mapped to a different chr (mapQ>=5)	193.583	47.7445	191	242	296	196	182	181	202	138	203	210	179	103
ALL Mean coverage (X)	167.85	27.8126	179.144	225.359	197.059	163.451	159.652	163.994	172.395	136.602	177.694	177.04	141.191	120.622
% ALL target bases covered = 0X	0.314456	0.036411	0.290627	0.254352	0.270698	0.313233	0.327475	0.285991	0.367239	0.377657	0.314906	0.322314	0.309266	0.33971
% ALL target bases covered >= 1X	99.8428	0.0182058	99.8547	99.8728	99.8646	99.8434	99.8363	99.857	99.8164	99.8112	99.8425	99.8388	99.8454	99.8301
% ALL target bases covered >= 5X	99.5494	0.0558864	99.5828	99.6717	99.5877	99.562	99.518	99.5574	99.5498	99.4912	99.5713	99.5507	99.495	99.4558
% ALL target bases covered >= 10X	99.2818	0.125219	99.3834	99.5059	99.3803	99.321	99.2399	99.3049	99.2877	99.143	99.3449	99.2869	99.1309	99.0531
% ALL target bases covered >= 20X	98.4556	0.44237	98.7754	99.0912	98.8268	98.5779	98.4207	98.5488	98.5325	98.0767	98.7057	98.5841	97.6686	97.6583
% ALL target bases covered >= 50X	91.2489	3.82908	93.7956	96.3643	94.9135	92.2046	91.5619	92.1501	90.9512	87.6872	93.3158	92.8023	86.3582	82.8825
% ALL target bases covered >= 100X	65.3359	7.821	68.668	80.6147	74.2634	63.5039	62.4352	63.6694	67.6811	55.5578	68.3342	68.421	58.4914	52.3902
PKD1 Mean coverage (X)	80.602	13.5976	82.5573	112.366	87.0673	78.8772	66.3209	78.7993	88.9058	70.8601	89.5185	81.3401	70.6581	59.9541
% PKD1 target bases covered = 0X	3.70411	0.390047	4.18157	3.44408	3.62419	3.84569	3.21285	2.85019	3.74833	4.17184	3.89193	4.01606	3.61689	3.84569
% PKD1 target bases covered >= 1X	98.1479	0.195023	97.9092	98.278	98.1879	98.0772	98.3936	98.5749	98.1258	97.9141	98.054	97.992	98.1916	98.0772
% PKD1 target bases covered >= 5X	95.8609	0.61639	95.9937	97.2374	96.5048	95.6602	95.1552	95.8148	96.3405	95.3608	96.0898	95.2038	95.6651	95.3049
% PKD1 target bases covered >= 10X	92.9742	1.18576	93.6996	95.2294	93.7763	92.5581	91.7585	93.2408	93.5974	91.8498	94.1341	92.4936	92.3439	91.0089
% PKD1 target bases covered >= 20X	86.6875	2.58754	87.4431	91.3375	88.4228	86.8711	83.7544	87.1535	88.396	84.2461	88.7429	87.4662	84.1207	82.2952
% PKD1 target bases covered >= 50X	65.0309	4.76277	65.9815	76.0472	68.3242	65.0335	59.54	64.4396	67.8423	61.7744	66.8212	65.1503	61.649	57.768
% PKD1 target bases covered >= 100X	52.0141	1.6483	51.7963	56.4793	52.2003	51.5456	50.8994	51.4665	52.9293	50.8129	53.141	51.6125	51.206	50.0803
PKD2 Mean coverage (X)	174.218	28.7247	186.644	231.655	205.363	165.797	165.672	169.4	184.438	137.929	180.813	184.259	154.88	123.76
% PKD2 target bases covered = 0X	0.898811	0.199456	0.668559	0.797395	0.990651	0.60414	0.900117	0.868778	1.13167	0.92275	0.75561	0.87226	1.34756	0.926232
% PKD2 target bases covered >= 1X	99.5506	0.0997274	99.6657	99.6013	99.5047	99.6979	99.5499	99.5656	99.4342	99.5386	99.6222	99.5639	99.3262	99.5369
% PKD2 target bases covered >= 5X	99.2463	0.0375043	99.2714	99.3158	99.2879	99.2479	99.2548	99.2331	99.2644	99.2052	99.2418	99.2496	99.1878	99.1956
% PKD2 target bases covered >= 10X	99.1654	0.060305	99.2165	99.2357	99.2209	99.2052	99.1234	99.1835	99.1826	99.1103	99.1721	99.2035	99.0868	99.0442
% PKD2 target bases covered >= 20X	98.7488	0.308634	98.9415	99.146	98.9972	98.9319	98.7778	98.8614	98.8379	98.3356	98.743	98.8805	98.4696	98.0631
% PKD2 target bases covered >= 50X	92.74	3.46366	94.7099	97.1926	96.4074	92.4517	92.3908	92.8556	94.9623	88.4447	94.218	93.6095	90.9675	84.6702
% PKD2 target bases covered >= 100X	67.5116	8.70463	71.924	82.9744	77.1933	65.0887	65.9009	65.8017	70.7941	55.3694	70.3806	71.4209	61.7407	51.5504
