# Supplementary material for: Diagnosis of autosomal dominant polycystic kidney disease using efficient PKD1 and PKD2 targeted next-generation sequencing
Source: Mol Genet Genomic Med. 2014 May 23;2(5):412–21. doi: 10.1002/mgg3.82 (PMC4190876; doi:10.1002/mgg3.82)
Supplement: Supplementary file 5 — Table S5. NGS of PKD1 and PKD2 versus genotyping calls in the five control samples. [file mgg30002-0412-SD5.xlsx]

## Sheet: Supplementary Table 5
Supplementary Table 5. NGS of PKD1 and PKD2 vs genotyping calls in the five control samples
Sample	ALL						PKD1						PKD2
	Sum	462	586	606	616	624	Sum	462	586	606	616	624	Sum	462	586	606	616	624
Total genotyped positions	12108	2419	2422	2422	2423	2422	80	16	16	16	16	16	269	54	53	54	54	54
Total genotyped SNPs	3511	666	706	680	762	697	20	4	6	5	0	5	103	14	24	14	27	24
Total NGS SNPs	3348	634	674	650	726	664	20	4	6	5	0	5	103	14	24	14	27	24
NGS TP	3344	633	673	649	725	664	20	4	6	5	0	5	103	14	24	14	27	24
NGS FP	4	1	1	1	1	0	0	0	0	0	0	0	0	0	0	0	0	0
NGS TN	8593	1752	1715	1741	1660	1725	60	12	10	11	16	11	166	40	29	40	27	30
NGS FN	167	33	33	31	37	33	0	0	0	0	0	0	0	0	0	0	0	0
NGS PPV	0.998805	0.998423	0.998516	0.998462	0.998623	1	1	1	1	1	-	1	1	1	1	1	1	1
NGS Sensitivity	0.952435	0.95045	0.953258	0.954412	0.951444	0.952654	1	1	1	1	-	0	1	1	1	1	1	1
Genotyping Het	2109	412	414	375	459	449	20	4	6	5	-	5	64	5	19	14	11	15
Het TP	2048	404	400	364	442	438	20	4	6	5	-	5	64	5	19	14	11	15
Het TP (correct allele)	2032	404	395	359	437	437	15	4	6	5	-	0	64	5	19	14	11	15
Het TP (wrong allele)	16	0	5	5	5	1	0	0	0	0	-	0	0	0	0	0	0	0
Het FP	3	1	1	0	1	0	0	0	0	0	-	0	0	0	0	0	0	0
Het FN	61	8	14	11	17	11	0	0	0	0	-	0	0	0	0	0	0	0
Het PPV	0.998537	0.997531	0.997506	1	0.997743	1	1	1	1	1	-	1	1	1	1	1	1	1
Het Sensitivity	0.971076	0.980583	0.966184	0.970667	0.962963	0.975501	1	1	1	1	-	1	1	1	1	1	1	1
Genotyping Hom	1402	254	292	305	303	248	-	-	-	-	-	-	39	9	5	-	16	9
Hom TP	1296	229	273	285	283	226	-	-	-	-	-	-	39	9	5	-	16	9
Hom TP (correct allele)	1281	225	270	283	280	223	-	-	-	-	-	-	39	9	5	-	16	9
Hom TP (wrong allele)	15	4	3	2	3	3	-	-	-	-	-	-	0	0	0	-	0	0
Hom FP	0	0	0	0	0	0	-	-	-	-	-	-	0	0	0	-	0	0
Hom FN	106	25	19	20	20	22	-	-	-	-	-	-	0	0	0	-	0	0
Hom PPV	1	1	1	1	1	1	-	-	-	-	-	-	1	1	1	-	1	1
Hom Sensitivity	0.924394	0.901575	0.934932	0.934426	0.933993	0.91129	-	-	-	-	-	-	1	1	1	-	1	1
